# Supplementary material for: Acupuncture Improving Early Sexual Development of Girls with Peripheral Precocious Puberty: A Prospective Cohort Study
Source: Evid Based Complement Alternat Med. 2020 Apr 10;2020:8091846. doi: 10.1155/2020/8091846 (PMC7171614; doi:10.1155/2020/8091846)
Supplement: Supplementary Materials — The supplementary materials submitted along with the manuscript mainly involved the observation indexes, including serum reproductive hormone (LH, FSH, and E2), breast Tanner stage, and TCM symptoms (baseline, 12-week treatment, and 12-week follow-up). [file 8091846.f1.xls]

## Sheet: serum hormone
Age(year)	Duration(month)	LH-baseline	LH-12week	LH-24week	FSH-baseline	FSH-12week	FSH-24week	E2-baseline	E2-12week	E2-24week
4.91667	1	0.19	0.13	0.13	3.39	2.32	2.43	92	44	16
5.16667	0.5	0.13	0.06	0.1	3.67	2.12	2.5	36	41	45
6.08333	6	1.65	0.07	0.12	14.15	1.96	2.07	37	16	86
4.75	6	0.09	0.01	0.01	1.44	2.41	1.78	41	7	44
7.91667	2	0.15	0.05	0.11	3.21	1.45	1.85	33	30	35
8.33333	6	0.35	0.2	0.53	4.1	3.51	3.63	87	58	58
5.16667	0.25	0.12	0.12	0.09	2.07	2.31	1.38	84	58	100
6.75	0.25	0.01	0.01	0.01	1.71	1.18	1.44	14	40	23
8.33333	12	0.38	0.09	0.03	4.5	2.12	2.25	45	27	38
4.33333	0.25	0.43	0.3	0.38	1.76	3.18	2.42	82	65	41
7	0.25	0.15	0.1	0.3	2.01	2.31	2.07	92	54	108
4.25	0.25	0.39	0.07	0.19	1.98	2.71	2.93	67	45	57
6.33333	6	0.12	0.01	0.08	1.8	2.67	2.7	43	45	47
6	1	0.1	0.03	0.08	3.07	3.37	2.07	18.35	73	129
7.83333	4	0.1	0.06	0.08	3.65	2.4	2.68	90	73	75
4.66667	6	0.11	0.01	0.05	1.83	2.25	2.12	20	28	35
8	1	0.03	0.14	0.15	2.91	3.95	3.36	8	73	77
7	6	0.04	0.09	0.08	0.76	1.57	1.64	43	57	61
7.33333	1	0.07	0.13	0.11	2.66	2.84	2.69	109	70	78

## Sheet: tanner stage
baseline-L	12week-L	24week-L	baseline-R	12week-R	24week-R
II	I	I	II	I	I
III	III	III	III	II	II
II	I	I	II	I	I
II	I	I	II	II	II
III	II	II	III	III	III
II	II	II	I	I	I
II	I	I	II	I	I
II	II	II	I	I	I
I	I	I	II	II	II
II	I	I	II	I	I
II	II	II	III	II	III
I	I	I	II	I	I
III	III	III	III	II	II
II	I	I	II	I	I
III	II	II	III	II	II
III	II	II	III	II	II
II	I	I	I	I	I
II	I	I	II	I	I
II	II	II	II	II	II

## Sheet: TCM symptoms
TCM symptoms	1-baseline	1-12week	1-24week	2-baseline	2-12week	2-24week	3-baseline	3-12week	3-24week	4-baseline	4-12week	4-24week	5-baseline	5-12week	5-24week	6-baseline	6-12week	6-24week	sum-baseline	sum-12week	sum-24week
1-Breast tenderness	3	2	2	0	0	0	3	2	2	3	3	3	3	2	2	3	2	3	15	11	12
2-Odor in mouth	2	1	0	1	1	1	3	2	2	3	3	2	2	1	2	2	1	2	13	9	9
3-Palm hot flush	3	2	1	1	1	0	2	2	2	2	2	2	2	1	2	2	1	1	12	9	8
4-Hyperhidrosis	2	2	2	2	1	2	1	1	1	1	1	1	2	1	1	2	1	1	10	7	8
5-Dry stool	1	1	1	2	1	1	3	2	3	1	1	1	2	1	2	1	0	2	10	6	10
6-Red tongue	3	2	1	0	0	0	3	2	2	1	1	1	1	1	1	1	1	0	9	7	5
	3	1	2	1	1	1	2	2	2	1	1	2	0	0	0	1	1	1	8	6	8
	2	1	1	1	1	1	2	2	2	1	1	1	0	0	0	2	1	2	8	6	7
	2	1	1	1	1	0	2	1	1	2	1	2	1	1	0	1	1	1	9	6	5
	2	2	1	1	0	0	2	1	1	2	1	1	1	1	2	2	1	1	10	6	6
	1	1	1	2	0	1	3	2	2	2	2	1	1	1	2	1	0	1	10	6	8
	3	2	1	0	0	0	0	0	0	3	3	2	1	0	1	1	1	1	8	6	5
	2	1	2	3	2	3	1	1	1	0	0	0	1	0	1	1	1	1	8	5	8
	3	2	2	2	0	1	3	2	2	2	1	1	2	1	1	2	1	1	14	7	8
	1	0	1	1	1	0	2	1	1	2	1	1	3	1	1	2	1	1	11	5	5
	2	1	1	1	1	1	2	1	1	1	1	1	2	2	1	2	1	1	10	7	6
	2	2	1	1	0	0	3	2	1	1	1	1	1	1	1	3	2	1	11	8	5
	2	2	2	2	1	1	2	2	1	2	3	2	1	0	1	2	1	1	11	9	8
	2	2	2	0	0	0	2	2	1	3	2	3	2	1	2	1	0	1	10	7	9
